# Supplementary material for: An extended cluster expansion for ground states of heterofullerenes
Source: Sci Rep. 2017 Nov 24;7:16211. doi: 10.1038/s41598-017-16469-0 (PMC5701149; doi:10.1038/s41598-017-16469-0)
Supplement: Supplementary file 2 — Supplementary Dataset 1 [file 41598_2017_16469_MOESM2_ESM.xlsx]

## Sheet: Sheet1
1	13	1	5	14	2	14	4	5	15	8	15	9	16	10	2	3	3	4	6	6	7	7	8	9	10	11	11	12	12	13	16	17	17	18	18	19	19	20	20	21	21	22	22	23	23	24	24	25	25
2	30	5	1	15	1	33	5	4	14	25	16	8	15	9	3	2	4	3	7	20	6	22	9	10	26	12	29	11	13	12	34	18	37	17	19	18	38	6	21	20	22	7	21	24	42	23	44	8	26
3	29	4	2	16	5	34	1	3	33	26	34	25	14	8	4	1	5	2	22	21	20	21	10	26	25	13	30	29	30	11	33	19	38	37	38	17	37	7	22	6	7	6	20	44	43	42	43	9	10
4	11	3	3	34	4	16	2	2	34	10	33	26	33	25	5	5	1	1	21	22	21	20	26	25	8	30	13	30	29	29	14	38	19	38	37	37	17	22	7	7	6	20	6	43	44	43	42	10	9
5	12	2	4	33	3	15	3	1	16	9	14	10	34	26	1	4	2	5	20	7	22	6	25	8	9	29	12	13	11	30	15	37	18	19	17	38	18	21	6	22	20	21	7	42	24	44	23	26	8
6	2	12	18	32	15	3	15	9	17	1	13	11	35	27	9	18	12	6	19	8	23	5	24	7	1	28	2	14	10	31	3	36	4	20	16	39	4	40	5	23	19	40	8	41	25	45	22	27	7
7	3	11	19	31	14	2	16	8	18	5	12	12	36	28	10	17	13	20	18	9	24	1	23	6	2	27	1	15	9	32	4	35	3	6	15	40	5	39	4	42	38	41	25	40	8	27	7	45	22
8	15	10	20	30	13	12	17	7	4	6	2	2	37	29	11	16	14	19	4	1	25	9	22	5	12	26	9	3	1	33	18	34	15	5	3	21	6	38	18	41	39	42	24	21	7	26	8	44	23
9	14	9	6	13	12	13	18	6	3	7	3	1	17	11	12	15	15	18	5	5	8	8	7	1	11	10	10	2	2	14	17	16	16	4	4	20	20	19	19	40	40	23	23	22	22	25	25	24	24
10	33	8	7	12	11	30	19	20	2	22	4	5	18	12	13	14	16	17	1	4	9	25	6	2	29	9	26	1	3	15	37	15	34	3	5	6	21	18	38	39	41	24	42	7	21	8	26	23	44
11	32	7	8	2	10	31	20	19	12	23	18	6	4	2	14	13	17	16	9	18	1	24	5	12	28	1	27	9	15	3	36	3	35	15	6	5	40	4	39	38	42	25	41	8	40	7	27	22	45
12	31	6	9	3	9	32	6	18	13	24	17	7	3	1	15	12	18	15	8	19	5	23	1	11	27	2	28	10	14	2	35	4	36	16	20	4	39	5	40	19	23	8	40	25	41	22	45	7	27
13	48	20	10	4	8	50	7	17	30	44	37	22	2	5	16	11	19	14	25	38	4	42	2	29	45	3	47	26	33	1	51	5	53	34	21	3	54	1	41	18	24	9	39	26	55	21	46	6	28
14	47	19	11	18	7	51	8	16	31	45	36	23	12	6	17	10	20	13	24	39	18	41	12	28	44	15	48	27	32	9	50	6	54	35	40	15	53	9	42	4	25	1	38	27	56	40	58	5	29
15	28	18	12	17	6	35	9	15	32	27	35	24	13	7	18	9	6	12	23	40	19	40	11	27	24	14	31	28	31	10	32	20	39	36	39	16	36	8	23	5	8	5	19	45	57	41	57	1	11
16	27	17	13	37	20	36	10	14	50	28	51	44	30	22	19	8	7	11	42	41	38	39	29	45	23	33	32	47	48	26	31	21	40	53	54	34	35	25	24	1	9	4	18	46	58	55	56	2	12
17	26	16	14	36	19	37	11	13	51	29	50	45	31	23	20	7	8	10	41	42	39	38	28	44	22	32	33	48	47	27	30	40	21	54	53	35	34	24	25	9	1	18	4	58	46	56	55	12	2
18	10	15	15	35	18	17	12	12	35	11	32	27	32	24	6	6	9	9	40	23	40	19	27	24	7	31	14	31	28	28	13	39	20	39	36	36	16	23	8	8	5	19	5	57	45	57	41	11	1
19	9	14	16	51	17	18	13	11	36	12	31	28	50	44	7	20	10	8	39	24	41	18	45	23	6	48	15	32	27	47	12	54	6	40	35	53	15	42	9	25	4	38	1	56	27	58	40	29	5
20	1	13	17	50	16	4	14	10	37	2	30	29	51	45	8	19	11	7	38	25	42	4	44	22	5	47	3	33	26	48	2	53	5	21	34	54	3	41	1	24	18	39	9	55	26	46	21	28	6
21	5	30	37	49	34	5	33	26	38	3	29	30	52	46	25	38	29	22	37	26	43	3	43	21	4	46	4	34	25	49	1	52	1	22	33	55	2	55	2	44	17	54	10	54	10	47	20	47	20
22	4	29	38	48	33	1	34	25	19	4	11	13	53	47	26	37	30	21	17	10	44	2	42	20	3	45	5	16	8	50	5	51	2	7	14	41	1	54	3	43	37	55	26	39	9	28	6	46	21
23	18	28	39	47	32	9	35	24	20	18	10	14	54	48	27	36	31	40	16	11	45	12	41	19	15	44	6	17	7	51	6	50	12	8	13	42	9	53	15	57	36	56	27	38	1	29	5	58	40
24	17	27	40	28	31	10	36	23	6	19	9	15	39	31	28	35	32	39	15	12	27	11	40	18	14	24	7	18	6	35	20	32	13	9	12	23	8	36	16	56	53	57	45	19	5	11	1	57	41
25	16	26	21	29	30	11	37	22	5	20	1	3	38	30	29	34	33	38	3	2	26	10	21	4	13	25	8	4	5	34	19	33	14	1	2	22	7	37	17	55	54	43	44	20	6	10	9	43	42
26	34	25	22	11	29	29	38	21	1	21	5	4	19	13	30	33	34	37	2	3	10	26	20	3	30	8	25	5	4	16	38	14	33	2	1	7	22	17	37	54	55	44	43	6	20	9	10	42	43
27	35	24	23	10	28	28	39	40	9	40	6	18	20	14	31	32	35	36	12	15	11	27	19	15	31	7	24	6	18	17	39	13	32	12	9	8	23	16	36	53	56	45	57	5	19	1	11	41	57
28	51	23	24	9	27	47	40	39	10	41	20	19	6	15	32	31	36	35	11	16	12	45	18	14	48	6	44	7	17	18	54	12	50	13	8	9	42	15	53	36	57	27	56	1	38	5	29	40	58
29	50	22	25	1	26	48	21	38	11	42	19	20	5	3	33	30	37	34	10	17	2	44	4	13	47	5	45	8	16	4	53	2	51	14	7	1	41	3	54	37	43	26	55	9	39	6	28	21	46
30	49	21	26	5	25	49	22	37	29	43	38	21	1	4	34	29	38	33	26	37	3	43	3	30	46	4	46	25	34	5	52	1	52	33	22	2	55	2	55	17	44	10	54	10	54	20	47	20	47
31	59	40	27	6	24	59	23	36	28	57	39	40	9	18	35	28	39	32	27	36	15	57	15	31	58	18	58	24	35	6	60	9	60	32	23	12	56	12	56	16	45	11	53	11	53	19	48	19	48
32	58	39	28	20	23	60	24	35	47	58	54	41	10	19	36	27	40	31	45	53	16	56	14	48	57	17	59	44	51	7	59	8	56	50	42	13	60	11	57	15	27	12	36	29	52	38	49	18	31
33	46	38	29	19	22	52	25	34	48	46	53	42	11	20	37	26	21	30	44	54	17	55	13	47	43	16	49	45	50	8	49	7	55	51	41	14	52	10	43	3	26	2	37	28	60	39	59	4	30
34	45	37	30	38	21	53	26	33	49	47	52	43	29	21	38	25	22	29	43	55	37	54	30	46	42	34	50	46	49	25	48	22	41	52	55	33	51	26	44	2	10	3	17	47	59	54	60	3	13
35	44	36	31	39	40	54	27	32	59	48	60	57	28	40	39	24	23	28	57	56	36	53	31	58	41	35	51	58	59	24	47	23	42	60	56	32	50	27	45	12	11	15	16	48	49	53	52	15	14
36	24	35	32	54	39	39	28	31	60	31	59	58	47	41	40	23	24	27	56	57	53	36	48	57	40	51	35	59	58	44	28	42	23	56	60	50	32	45	27	11	12	16	15	49	48	52	53	14	15
37	25	34	33	53	38	38	29	30	52	30	49	46	48	42	21	22	25	26	55	43	54	37	47	43	21	50	34	49	46	45	29	41	22	55	52	51	33	44	26	10	2	17	3	59	47	60	54	13	3
38	8	33	34	52	37	19	30	29	53	13	48	47	49	43	22	21	26	25	54	44	55	17	46	42	20	49	16	50	45	46	11	55	7	41	51	52	14	43	10	26	3	37	2	60	28	59	39	30	4
39	7	32	35	60	36	20	31	28	54	14	47	48	59	57	23	40	27	24	53	45	56	16	58	41	19	59	17	51	44	58	10	56	8	42	50	60	13	57	11	27	15	36	12	52	29	49	38	31	18
40	6	31	36	59	35	6	32	27	39	15	28	31	60	58	24	39	28	23	36	27	57	15	57	40	18	58	18	35	24	59	9	60	9	23	32	56	12	56	12	45	16	53	11	53	11	48	19	48	19
41	20	48	53	58	51	7	50	45	40	16	27	32	56	59	44	54	47	42	35	28	58	14	56	39	17	57	19	36	23	60	8	59	10	24	31	57	11	60	13	46	34	52	29	36	12	31	18	49	38
42	19	47	54	46	50	8	51	44	21	17	26	33	55	49	45	53	48	41	34	29	46	13	55	38	16	43	20	37	22	52	7	49	11	25	30	43	10	52	14	58	35	60	28	37	2	30	4	59	39
43	38	46	55	45	49	25	52	43	22	37	25	34	41	50	46	52	49	55	33	30	47	30	54	37	34	42	21	38	21	53	22	48	29	26	29	44	26	51	33	59	51	59	47	17	3	13	3	60	54
44	37	45	41	27	48	26	53	42	7	38	8	16	40	32	47	51	50	54	14	13	28	29	39	17	33	23	22	19	20	36	21	31	30	10	11	24	25	35	34	60	52	58	46	18	4	12	2	56	55
45	36	44	42	26	47	27	54	41	8	39	7	17	21	33	48	50	51	53	13	14	29	28	38	16	32	22	23	20	19	37	40	30	31	11	10	25	24	34	35	52	60	46	58	4	18	2	12	55	56
46	53	43	43	25	46	45	55	55	25	54	22	37	22	34	49	49	52	52	30	33	30	47	37	34	50	21	42	21	38	38	41	29	48	29	26	26	44	33	51	51	59	47	59	3	17	3	13	54	60
47	52	42	44	8	45	46	41	54	26	55	21	38	7	16	50	48	53	51	29	34	13	46	17	33	49	20	43	22	37	19	55	11	49	30	25	10	43	14	52	35	58	28	60	2	37	4	30	39	59
48	60	41	45	7	44	58	42	53	27	56	40	39	8	17	51	47	54	50	28	35	14	58	16	32	59	19	57	23	36	20	56	10	59	31	24	11	57	13	60	34	46	29	52	12	36	18	31	38	49
49	56	55	46	22	43	57	43	52	45	60	41	54	25	37	52	46	55	49	47	51	33	59	34	50	60	38	56	42	53	21	57	26	58	48	44	29	58	30	59	33	47	30	51	13	35	17	32	37	50
50	57	54	47	21	42	56	44	51	46	59	55	55	26	38	53	45	41	48	46	52	34	60	33	49	56	37	60	43	52	22	58	25	57	49	43	30	59	29	58	14	28	13	35	30	51	37	50	17	32
51	43	53	48	40	41	55	45	50	58	49	56	56	27	39	54	44	42	47	58	60	35	52	32	59	55	36	52	57	60	23	46	24	43	59	57	31	49	28	46	13	29	14	34	31	50	36	51	16	33
52	42	52	49	41	55	41	46	49	57	50	57	60	45	54	55	43	43	46	59	59	51	51	50	60	54	53	53	56	56	42	45	44	44	58	58	48	48	47	47	30	30	33	33	32	32	35	35	34	34
53	23	51	50	55	54	40	47	48	56	32	58	59	46	55	41	42	44	45	60	58	52	35	49	56	39	52	36	60	57	43	27	43	24	57	59	49	31	46	28	29	13	34	14	50	31	51	36	33	16
54	22	50	51	56	53	21	48	47	55	33	46	49	58	56	42	41	45	44	52	46	60	34	59	55	38	60	37	52	43	57	26	57	25	43	49	59	30	58	29	28	14	35	13	51	30	50	37	32	17
55	21	49	52	57	52	22	49	46	41	34	45	50	57	60	43	55	46	43	51	47	59	33	60	54	37	56	38	53	42	56	25	58	26	44	48	58	29	59	30	47	33	51	30	35	13	32	17	50	37
56	40	59	60	43	60	23	59	58	42	35	44	51	43	52	57	56	58	57	50	48	49	32	52	53	36	55	39	54	41	55	24	46	27	45	47	46	28	49	31	48	32	50	31	34	14	33	16	51	36
57	39	58	56	44	59	24	60	57	23	36	24	35	42	51	58	60	59	56	32	31	48	31	53	36	35	41	40	39	40	54	23	47	28	27	28	45	27	50	32	49	50	49	48	16	15	14	15	52	53
58	54	57	57	24	58	44	56	56	24	53	23	36	23	35	59	59	60	60	31	32	31	48	36	35	51	40	41	40	39	39	42	28	47	28	27	27	45	32	50	50	49	48	49	15	16	15	14	53	52
59	55	56	58	23	57	43	57	60	44	52	42	53	24	36	60	58	56	59	48	50	32	49	35	51	52	39	55	41	54	40	43	27	46	47	45	28	46	31	49	32	48	31	50	14	34	16	33	36	51
60	41	60	59	42	56	42	58	59	43	51	43	52	44	53	56	57	57	58	49	49	50	50	51	52	53	54	54	55	55	41	44	45	45	46	46	47	47	48	48	31	31	32	32	33	33	34	34	35	35
[truncated: 70 more columns]
